# Supplementary material for: Gallium in liquid state shows nuclease-mimicking activity
Source: Nat Commun. 2026 Apr 10;17:5126. doi: 10.1038/s41467-026-71346-7 (PMC13247054; doi:10.1038/s41467-026-71346-7)
Supplement: Supplementary file 4 — Source Data [file 41467_2026_71346_MOESM4_ESM.xlsx]

## Sheet: Fig_2c
Fig2c_Time-dependent fluorescence of TR-ssDNA reporters incubated with Ga particles in either liquid or solid form.
Time (min)	Ga droplets			Solid Ga particles			Control
0	0.984578	0.994975	1.07919	0.911555	0.974893	0.914979	1.06048	0.992867	0.946648
15	17.8635	17.7407	22.3038	1.17977	1.62427	1.26899	1.01009	0.973447	1.01646
30	49.989	63.6135	65.6307	1.10347	1.48338	1.20317	1.0136	0.984894	1.00151
45	64.5352	88.8556	89.5963	1.20325	1.60847	1.26989	0.962293	1.02195	1.01575
60	68.1105	92.2343	100.097	1.13323	1.54042	1.18114	0.987275	1.04341	0.969311
90	69.9635	91.3914	101.521	1.13004	1.60437	1.14156	0.990403	1.02999	0.979607
120	73.5493	98.7962	108.382	1.1418	1.57078	1.16838	0.996647	1.00886	0.994491

## Sheet: Fig_2d
Fig2d_Time-dependent fluorescence of TR-ssDNA reporters incubated with bulk Ga in either liquid or solid form.
Time (min)	Solid Ga				Liquid Ga				Control
0	0.932084	1.05035	0.960187	1.07728	0.929962	0.971681	1.08716	0.996268	1.06271	1.03464	1.10518	1.03236
15	5.47976	3.93927	2.66397	4.07287	15.429	2.91066	34.3107	17.5501	0.989338	1.02684	0.938603	0.909926
30	8.38927	5.78209	4.62205	5.72777	57.9963	71.3295	82.6827	70.6695	1.05745	1.09303	0.938473	0.945145
45	9.49292	6.56014	8.41391	7.80896	107.393	139.406	152.761	133.186	1.01952	1.04664	0.960954	0.946855
60	11.7495	6.95515	6.0897	9.33032	136.376	157.95	164.521	152.949	1.00525	1.06723	0.978992	0.87605
90	15.1522	8.34043	1.17185	9.96836	150.387	155.795	131.467	145.883	0.972834	1.00481	0.936726	0.885144
120	16.2535	9.93849	4.77561	10.8478	152.498	135.03	127.62	138.383	0.979697	1.00551	0.950791	0.887818

## Sheet: Fig_2e
Fig2e_Time-course fluorescence of TR-ssDNA reporters with different sequences treated with Ga droplets.
Time (min)	Control			5A			5G			5C			5T
0	0.985	0.969	1.021	1.025	1.026	0.979	1.01	1.058	0.983	1.016	1.021	0.938	1.001	0.976	1.017
5	0.929	0.977	1.013	20.277	14.263	14.83	1.496	1.357	1.689	14.116	14.885	13.192	26.476	23.707	17.762
15	0.984	0.921	0.994	54.355	35.98	32.002	1.657	1.686	2.472	17.459	22.654	20.361	55.025	49.523	36.773
30	0.971	1.013	0.998	78.825	58.582	54.427	2.431	2.115	3.505	19.374	29.154	27.085	71.221	72.971	58.058
60	1.008	1.027	1.031	65.4593	91.8225	70.9435	3.638	2.907	4.636	21.648	31.924	31.594	89.128	92.147	81.934
90	0.993	1.002	1.055	66.3872	91.7816	70.9116	4.082	3.68	5.276	20.232	29.25	31.775	85.968	102.358	90.355
120	1.018	1.061	1.043	67.904	94.1757	72.2858	4.805	3.918	5.454	18.452	25.248	29.463	88.335	107.939	98.501

## Sheet: Fig_2f
Fig2f_Endpoint (120 min) fluorescence of TR-ssDNA reporters with different sequences treated with Ga droplets.
Control	5A	5G	5C	5T
1.018	67.904	4.805	18.452	88.335
1.061	94.1757	3.918	25.248	107.939
1.043	72.2858	5.454	29.463	98.501

## Sheet: Fig_2g
Fig2g_Agarose gel showing progressive cleavage of the pUC19 plasmid (2686 bp) by Ga droplets.
		Uncropped gels							Gels in Fig2g

## Sheet: Fig_2i
Fig2i_Heatmap of ONT results showing relative changes in cleaved dinucleotide frequencies in pUC 19 treated with Ga for 1 h and 4 h vs untreated control.
	Neg-	Ga-1h	Ga-4h
AA+TT	0	2.1679	1.88645
CC+GG	0	0.537166	0.854634
TA+AT	0	0.300681	0.400321
AG+GA	0	0.0519598	0.0753115
CT+TC	0	0.0127087	-0.146523
TG+GT	0	-0.0280233	-0.259999
AC+CA	0	-1.10604	-0.731129
CG+GC	0	-1.93635	-2.07906

## Sheet: Fig_3a
Fig3a_Inductively coupled plasma-mass spectrometry (ICP-MS) analysis showing time-dependent release of Ga3+ from Ga droplets in DI water.
0.5h	2h	8h	24h
0.01	0.05	0.16	0.23
0.02	0.04	0.1	0.22
0.02	0.03	0.12	0.21

## Sheet: Fig_3b
Fig3b_Fluorescence intensity of TR-ssDNA reporters after treatment with Ga droplets in the presence of EDTA under chelating-active conditions (pH = 10).
Time (min)	pH=7 DI water				pH=10 NaOH				pH=10 EDTA				Control
0	0.871	0.91	0.791	0.86	0.721	0.879	0.864	0.822	0.838	0.805	0.708	0.869	0.987	1.03	0.977	1.006
30	46.198	110.042	50.531	62.004	44.733	64.247	60.547	76.33	62.928	49.336	49.605	41.222	0.987	1.03	0.977	1.006
60	64.655	122.918	69.772	76.254	57.408	71.063	65.331	85.989	69.748	56.381	58.773	47.426	0.965	0.93	0.982	0.894
90	70.487	117.846	66.139	67.727	63.388	75.242	75.601	93.212	77.623	62.299	61.17	49.741	0.929	0.958	0.938	0.914
120	100.86	118.462	88.874	91.846	76.513	94.699	79.812	97.408	91.397	72.236	74.305	61.823	0.925	0.967	0.926	0.855

## Sheet: Fig_3b_inset
Fig3b_inset_EPR spectra of Ga droplets in 0.1 mM EDTA.
	Magnetic field (G)	Intensity (a.u.)
	3414.45	0.00338999
	3414.55	0.00338999
	3414.65	0.00338999
	3414.75	0.0044237
	3414.85	0.00571284
	3414.95	0.00730388
	3415.05	0.00921932
	3415.15	0.0113892
	3415.25	0.0135886
	3415.35	0.0154579
	3415.45	0.0166245
	3415.55	0.0168582
	3415.65	0.0161626
	3415.75	0.0147666
	3415.85	0.0130282
	3415.95	0.0112886
	3416.05	0.00974752
	3416.15	0.00843976
	3416.25	0.00731804
	3416.35	0.00634755
	3416.45	0.00552225
	3416.55	0.00482693
	3416.65	0.00423843
	3416.75	0.00379253
	3416.85	0.00363204
	3416.95	0.00394617
	3417.05	0.00482147
	3417.15	0.00612777
	3417.25	0.00754745
	3417.35	0.00873423
	3417.45	0.0094759
	3417.55	0.00974769
	3417.65	0.00966255
	3417.75	0.00940843
	3417.85	0.00921374
	3417.95	0.00929629
	3418.05	0.00977452
	3418.15	0.01061
	3418.25	0.0116433
	3418.35	0.0126798
	3418.45	0.0135493
	3418.55	0.0141385
	3418.65	0.0144226
	3418.75	0.0144702
	3418.85	0.0143872
	3418.95	0.0142599
	3419.05	0.0141604
	3419.15	0.0141658
	3419.25	0.0142937
	3419.35	0.0143907
	3419.45	0.0141305
	3419.55	0.013185
	3419.65	0.0114207
	3419.75	0.00894724
	3419.85	0.00603538
	3419.95	0.00305989
	3420.05	0.000517669
	3420.15	-0.00100701
	3420.25	-0.0010415
	3420.35	0.000507043
	3420.45	0.00323558
	3420.55	0.00638701
	3420.65	0.00914314
	3420.75	0.0108914
	3420.85	0.0113835
	3420.95	0.0107876
	3421.05	0.00961941
	3421.15	0.00852787
	3421.25	0.00800337
	3421.35	0.00816834
	3421.45	0.00877932
	3421.55	0.00942235
	3421.65	0.00975807
	3421.75	0.00966735
	3421.85	0.00925003
	3421.95	0.00873529
	3422.05	0.00837025
	3422.15	0.00829818
	3422.25	0.00844725
	3422.35	0.008535
	3422.45	0.00826943
	3422.55	0.00762108
	3422.65	0.00689326
	3422.75	0.00648304
	3422.85	0.00655548
	3422.95	0.0069463
	3423.05	0.00735589
	3423.15	0.00761503
	3423.25	0.00779082
	3423.35	0.00810111
	3423.45	0.00876142
	3423.55	0.0098736
	3423.65	0.0113685
	3423.75	0.0129852
	3423.85	0.014328
	3423.95	0.0150409
	3424.05	0.0150174
	3424.15	0.0144543
	3424.25	0.0136786
	3424.35	0.0129137
	3424.45	0.0122154
	3424.55	0.0115943
	3424.65	0.0111207
	3424.75	0.0108546
	3424.85	0.010683
	3424.95	0.0102814
	3425.05	0.00930024
	3425.15	0.00765019
	3425.25	0.00566221
	3425.35	0.00397921
	3425.45	0.00321966
	3425.55	0.00361615
	3425.65	0.00486221
	3425.75	0.00626431
	3425.85	0.0070982
	3425.95	0.00696293
	3426.05	0.00594992
	3426.15	0.00454603
	3426.25	0.00333267
	3426.35	0.00267297
	3426.45	0.00258221
	3426.55	0.00282493
	3426.65	0.00311781
	3426.75	0.00328863
	3426.85	0.00332026
	3426.95	0.00328191
	3427.05	0.00319791
	3427.15	0.00295697
	3427.25	0.00237047
	3427.35	0.00136757
	3427.45	0.000149346
	3427.55	-0.000876018
	3427.65	-0.00134478
	3427.75	-0.00115425
	3427.85	-0.000475777
	3427.95	0.000396468
	3428.05	0.00120849
	3428.15	0.00182822
	3428.25	0.00225303
	3428.35	0.00257475
	3428.45	0.00291169
	3428.55	0.00332616
	3428.65	0.00378628
	3428.75	0.00421664
	3428.85	0.00459151
	3428.95	0.00496474
	3429.05	0.00539979
	3429.15	0.00588226
	3429.25	0.00631305
	3429.35	0.00658332
	3429.45	0.00665563
	3429.55	0.00659141
	3429.65	0.00651728
	3429.75	0.00654842
	3429.85	0.00670552
	3429.95	0.00688918
	3430.05	0.00695894
	3430.15	0.00687125
	3430.25	0.00674906
	3430.35	0.0068055
	3430.45	0.00718826
	3430.55	0.00788099
	3430.65	0.00872304
	3430.75	0.00949909
	3430.85	0.0100285
	3430.95	0.0102263
	3431.05	0.0101279
	3431.15	0.00985937
	3431.25	0.00955222
	3431.35	0.00925812
	3431.45	0.00893926
	3431.55	0.00855083
	3431.65	0.00814255
	3431.75	0.00788305
	3431.85	0.00797549
	3431.95	0.0085271
	3432.05	0.00947536
	3432.15	0.0106234
	3432.25	0.0117438
	3432.35	0.0126657
	3432.45	0.013295
	3432.55	0.0135779
	3432.65	0.0134589
	3432.75	0.0128893
	3432.85	0.0118836
	3432.95	0.0105657
	3433.05	0.00915814
	3433.15	0.00793323
	3433.25	0.0071465
	3433.35	0.00694929
	3433.45	0.00730217
	3433.55	0.0079605
	3433.65	0.00855924
	3433.75	0.0087305
	3433.85	0.00818617
	3433.95	0.00678219
	3434.05	0.00459783
	3434.15	0.00197776
	3434.25	-0.000551673
	3434.35	-0.00248099
	3434.45	-0.00351194
	3434.55	-0.00364591
	3434.65	-0.00314955
	3434.75	-0.00242214
	3434.85	-0.00180343
	3434.95	-0.00140697
	3435.05	-0.00108785
	3435.15	-0.000575567
	3435.25	0.00033364
	3435.35	0.00167629
	3435.45	0.00335585
	3435.55	0.00521149
	3435.65	0.00702576
	3435.75	0.00851641
	3435.85	0.00941819
	3435.95	0.00962792
	3436.05	0.00925401
	3436.15	0.00850134
	3436.25	0.00752748
	3436.35	0.00643816
	3436.45	0.00539969
	3436.55	0.00468972
	3436.65	0.00458013
	3436.75	0.00514601
	3436.85	0.00619011
	3436.95	0.00736807
	3437.05	0.00841044
	3437.15	0.00924872
	3437.25	0.00994578
	3437.35	0.010518
	3437.45	0.0108359
	3437.55	0.0106955
	3437.65	0.00996643
	3437.75	0.00865844
	3437.85	0.00688309
	3437.95	0.00481705
	3438.05	0.00271976
	3438.15	0.000932218
	3438.25	-0.000208826
	3438.35	-0.000499627
	3438.45	4.58095e-05
	3438.55	0.00120849
	3438.65	0.00268264
	3438.75	0.00423935
	3438.85	0.00580926
	3438.95	0.0074126
	3439.05	0.00902745
	3439.15	0.0105457
	3439.25	0.0118327
	3439.35	0.0127793
	3439.45	0.0132855
	3439.55	0.0132437
	3439.65	0.0126009
	3439.75	0.0114636
	3439.85	0.010125
	3439.95	0.00895181
	3440.05	0.00821407
	3440.15	0.00799967
	3440.25	0.00825561
	3440.35	0.00886272
	3440.45	0.0096453
	3440.55	0.0103516
	3440.65	0.010725
	3440.75	0.010672
	3440.85	0.0103507
	3440.95	0.0100381
	3441.05	0.00988074
	3441.15	0.00978549
	3441.25	0.00954467
	3441.35	0.00904263
	3441.45	0.00834943
	3441.55	0.00766379
	3441.65	0.00719105
	3441.75	0.00704489
	3441.85	0.00721471
	3441.95	0.00759371
	3442.05	0.00802301
	3442.15	0.00831513
	3442.25	0.00828189
	3442.35	0.00781619
	3442.45	0.00699687
	3442.55	0.00609872
	3442.65	0.00544176
	3442.75	0.00518259
	3442.85	0.00524051
	3442.95	0.00543691
	3443.05	0.00571038
	3443.15	0.00618064
	3443.25	0.00698181
	3443.35	0.00803092
	3443.45	0.00898053
	3443.55	0.0094306
	3443.65	0.00922424
	3443.75	0.00857659
	3443.85	0.00792919
	3443.95	0.00763461
	3444.05	0.00770407
	3444.15	0.00782046
	3444.25	0.00762514
	3444.35	0.00704637
	3444.45	0.00637592
	3444.55	0.00603068
	3444.65	0.00624605
	3444.75	0.00698891
	3444.85	0.00810424
	3444.95	0.00947045
	3445.05	0.0110136
	3445.15	0.0126487
	3445.25	0.0142583
	3445.35	0.0157073
	3445.45	0.0168574
	3445.55	0.0175918
	3445.65	0.0178483
	3445.75	0.0176106
	3445.85	0.0168671
	3445.95	0.0156222
	3446.05	0.013988
	3446.15	0.0122498
	3446.25	0.0107944
	3446.35	0.00992613
	3446.45	0.00970907
	3446.55	0.00995142
	3446.65	0.010333
	3446.75	0.0105747
	3446.85	0.0105379
	3446.95	0.0102196
	3447.05	0.00970564
	3447.15	0.00914748
	3447.25	0.00874207
	3447.35	0.00864648
	3447.45	0.00884462
	3447.55	0.00910235
	3447.65	0.00911312
	3447.75	0.00874274
	3447.85	0.0081499
	3447.95	0.00766926
	3448.05	0.00757805
	3448.15	0.00795339
	3448.25	0.00869232
	3448.35	0.00960912
	3448.45	0.010518
	3448.55	0.0112841
	3448.65	0.0118497
	3448.75	0.0122211
	3448.85	0.0124215
	3448.95	0.0124471
	3449.05	0.012261
	3449.15	0.011839
	3449.25	0.0112515
	3449.35	0.010706
	3449.45	0.0104493
	3449.55	0.0105535
	3449.65	0.0107965
	3449.75	0.0108244
	3449.85	0.0104869
	3449.95	0.0100226
	3450.05	0.00990714
	3450.15	0.0105114
	3450.25	0.0118585
	3450.35	0.0136226
	3450.45	0.0153102
	3450.55	0.0164901
	3450.65	0.0169571
	3450.75	0.0167673
	3450.85	0.0161584
	3450.95	0.0154386
	3451.05	0.0149116
	3451.15	0.0148268
	3451.25	0.0153105
	3451.35	0.0162896
	3451.45	0.0174658
	3451.55	0.0183716
	3451.65	0.0184956
	3451.75	0.0174588
	3451.85	0.0152081
	3451.95	0.0121349
	3452.05	0.0089905
	3452.15	0.00657124
	3452.25	0.00533928
	3452.35	0.0052446
	3452.45	0.00587315
	3452.55	0.00677495
	3452.65	0.00769554
	3452.75	0.00856687
	3452.85	0.00935312
	3452.95	0.00995177
	3453.05	0.0102503
	3453.15	0.01026
	3453.25	0.0101639
	3453.35	0.0101986
	3453.45	0.0104701
	3453.55	0.0108809
	3453.65	0.0112382
	3453.75	0.0114201
	3453.85	0.0114363
	3453.95	0.0113554
	3454.05	0.0112176
	3454.15	0.0110374
	3454.25	0.0108609
	3454.35	0.0107701
	3454.45	0.0107923
	3454.55	0.0108164
	3454.65	0.0106359
	3454.75	0.0101116
	3454.85	0.00929601
	3454.95	0.00839226
	3455.05	0.00760043
	3455.15	0.00702617
	3455.25	0.00671791
	3455.35	0.00671103
	3455.45	0.00695758
	3455.55	0.00722374
	3455.65	0.00714755
	3455.75	0.0064765
	3455.85	0.00527111
	3455.95	0.00387979
	3456.05	0.00272072
	3456.15	0.00205682
	3456.25	0.00190604
	3456.35	0.00210254
	3456.45	0.00242688
	3456.55	0.00269987
	3456.65	0.00280807
	3456.75	0.00272019
	3456.85	0.00252429
	3456.95	0.00240499
	3457.05	0.00250454
	3457.15	0.0027861
	3457.25	0.00307055
	3457.35	0.0032202
	3457.45	0.00326155
	3457.55	0.00333507
	3457.65	0.00358077
	3457.75	0.00409812
	3457.85	0.0049601
	3457.95	0.00618772
	3458.05	0.00769238
	3458.15	0.0092751
	3458.25	0.010709
	3458.35	0.0118383
	3458.45	0.0126241
	3458.55	0.0131114
	3458.65	0.0133422
	3458.75	0.0132804
	3458.85	0.0128329
	3458.95	0.0119717
	3459.05	0.0108434
	3459.15	0.00973106
	3459.25	0.00887615
	3459.35	0.00832003
	3459.45	0.00791364
	3459.55	0.00746297
	3459.65	0.00685604
	3459.75	0.0060841
	3459.85	0.00519999
	3459.95	0.00428136
	3460.05	0.00341456
	3460.15	0.00269641
	3460.25	0.00225091
	3460.35	0.00222379
	3460.45	0.00270527
	3460.55	0.00361123
	3460.65	0.00464612
	3460.75	0.00543147
	3460.85	0.00572152
	3460.95	0.00552307
	3461.05	0.00501829
	3461.15	0.0043723
	3461.25	0.00360722
	3461.35	0.00264981
	3461.45	0.00148418
	3461.55	0.000238128
	3461.65	-0.000880088
	3461.75	-0.00169929
	3461.85	-0.0021231
	3461.95	-0.00209218
	3462.05	-0.00157254
	3462.15	-0.000598042
	3462.25	0.00069888
	3462.35	0.0021046
	3462.45	0.00336079
	3462.55	0.00420922
	3462.65	0.00446591
	3462.75	0.00410011
	3462.85	0.0032477
	3462.95	0.00214414
	3463.05	0.00105113
	3463.15	0.000237185
	3463.25	-3.57387e-05
	3463.35	0.000386863
	3463.45	0.00138244
	3463.55	0.00248719
	3463.65	0.00309286
	3463.75	0.00282379
	3463.85	0.0017968
	3463.95	0.000533716
	3464.05	-0.000392916
	3464.15	-0.000672132
	3464.25	-0.000303445
	3464.35	0.000558783
	3464.45	0.00175294
	3464.55	0.00313695
	3464.65	0.00455273
	3464.75	0.0058207
	3464.85	0.00677851
	3464.95	0.00733554
	3465.05	0.00752191
	3465.15	0.00749458
	3465.25	0.00745094
	3465.35	0.00748544
	3465.45	0.00753503
	3465.55	0.00750395
	3465.65	0.00744056
	3465.75	0.00754094
	3465.85	0.00795173
	3465.95	0.00860968
	3466.05	0.00932671
	3466.15	0.0100238
	3466.25	0.0108253
	3466.35	0.011891
	3466.45	0.0131774
	3466.55	0.0143973
	3466.65	0.0152191
	3466.75	0.0154845
	3466.85	0.0152259
	3466.95	0.0145163
	3467.05	0.0133686
	3467.15	0.011804
	3467.25	0.00997052
	3467.35	0.00814772
	3467.45	0.00664191
	3467.55	0.00569955
	3467.65	0.00548095
	3467.75	0.00601954
	3467.85	0.00713559
	3467.95	0.00840887
	3468.05	0.0093201
	3468.15	0.00949872
	3468.25	0.00887417
	3468.35	0.0076169
	3468.45	0.00597997
	3468.55	0.00423007
	3468.65	0.00269203
	3468.75	0.00174894
	3468.85	0.00168909
	3468.95	0.00250977
	3469.05	0.0038856
	3469.15	0.00535162
	3469.25	0.00653298
	3469.35	0.00723523
	3469.45	0.00738884
	3469.55	0.00698118
	3469.65	0.00606117
	3469.75	0.00477067
	3469.85	0.00332522
	3469.95	0.00194787
	3470.05	0.000819416
	3470.15	6.6398e-05
	3470.25	-0.000255744
	3470.35	-0.000195598
	3470.45	0.000117304
	3470.55	0.000594061
	3470.65	0.00130121
	3470.75	0.00242161
	3470.85	0.00408325
	3470.95	0.00623405
	3471.05	0.00866831
	3471.15	0.0111325
	3471.25	0.0133993
	3471.35	0.0152965
	3471.45	0.0167299
	3471.55	0.0177086
	3471.65	0.0183454
	3471.75	0.0188124
	3471.85	0.0192388
	3471.95	0.0195761
	3472.05	0.0195531
	3472.15	0.0188363
	3472.25	0.0173136
	3472.35	0.015232
	3472.45	0.0130345
	3472.55	0.0110551
	3472.65	0.00936648
	3472.75	0.00788378
	3472.85	0.00656504
	3472.95	0.00550147
	3473.05	0.0048505
	3473.15	0.00471102
	3473.25	0.00504472
	3473.35	0.00567574
	3473.45	0.00635328
	3473.55	0.00684195
	3473.65	0.00699541
	3473.75	0.00679185
	3473.85	0.00633888
	3473.95	0.00584033
	3474.05	0.00550225
	3474.15	0.00541501
	3474.25	0.00551748
	3474.35	0.00569676
	3474.45	0.00592925
	3474.55	0.00630394
	3474.65	0.00688883
	3474.75	0.00759035
	3474.85	0.00818836
	3474.95	0.00853975
	3475.05	0.00874085
	3475.15	0.00907235
	3475.25	0.00977832
	3475.35	0.0108804
	3475.45	0.0121636
	3475.55	0.0133135
	3475.65	0.0141023
	3475.75	0.0145125
	3475.85	0.0147341
	3475.95	0.0150374
	3476.05	0.0156083
	3476.15	0.0164528
	3476.25	0.0174299
	3476.35	0.0183892
	3476.45	0.0193162
	3476.55	0.0203808
	3476.65	0.0218446
	3476.75	0.023883
	3476.85	0.0264334
	3476.95	0.0291657
	3477.05	0.0316018
	3477.15	0.0333187
	3477.25	0.0341167
	3477.35	0.0340503
	3477.45	0.0333136
	3477.55	0.0320691
	3477.65	0.0303485
	3477.75	0.0280828
	3477.85	0.025203
	3477.95	0.0217067
	3478.05	0.0176681
	3478.15	0.013233
	3478.25	0.00860856
	3478.35	0.00401587
	3478.45	-0.000378205
	3478.55	-0.00446497
	3478.65	-0.00810417
	3478.75	-0.0110511
	3478.85	-0.0130183
	3478.95	-0.0138178
	3479.05	-0.0134269
	3479.15	-0.0119562
	3479.25	-0.00965099
	3479.35	-0.00694982
	3479.45	-0.00441292
	3479.55	-0.00242474
	3479.65	-0.000918848
	3479.75	0.000526806
	3479.85	0.0022483
	3479.95	0.00414591
	3480.05	0.00578904
	3480.15	0.00684428
	3480.25	0.00736527
	3480.35	0.00768742
	3480.45	0.0081167
	3480.55	0.00875119
	3480.65	0.00953386
	3480.75	0.0103928
	3480.85	0.0113428
	3480.95	0.0125454
	3481.05	0.0143397
	3481.15	0.0172116
	3481.25	0.0216842
	3481.35	0.0281811
	3481.45	0.0369404
	3481.55	0.048028
	3481.65	0.0614161
	3481.75	0.0770157
	3481.85	0.0945724
	3481.95	0.113473
	3482.05	0.132621
	3482.15	0.150486
	3482.25	0.165295
	3482.35	0.175241
	3482.45	0.178694
	3482.55	0.174432
	3482.65	0.161885
	3482.75	0.141278
	3482.85	0.113605
	3482.95	0.0804366
	3483.05	0.0437114
	3483.15	0.00554794
	3483.25	-0.0318965
	3483.35	-0.0665213
	3483.45	-0.0963455
	3483.55	-0.119615
	3483.65	-0.135025
	3483.75	-0.142011
	3483.85	-0.140918
	3483.95	-0.132925
	3484.05	-0.11975
	3484.15	-0.103311
	3484.25	-0.0854238
	3484.35	-0.067606
	3484.45	-0.0509568
	3484.55	-0.0361728
	3484.65	-0.0236731
	3484.75	-0.0137196
	3484.85	-0.00640731
	3484.95	-0.00154578
	3485.05	0.00139292
	3485.15	0.0031148
	3485.25	0.00420564
	3485.35	0.00493365
	3485.45	0.00530938
	3485.55	0.00529961
	3485.65	0.00495758
	3485.75	0.00437719
	3485.85	0.00360392
	3485.95	0.002651
	3486.05	0.00159231
	3486.15	0.000598839
	3486.25	-0.000126161
	3486.35	-0.00043415
	3486.45	-0.000270217
	3486.55	0.000317751
	3486.65	0.0011669
	3486.75	0.00201839
	3486.85	0.00261357
	3486.95	0.00282326
	3487.05	0.00270656
	3487.15	0.00246271
	3487.25	0.00233196
	3487.35	0.0024975
	3487.45	0.00300073
	3487.55	0.00370896
	3487.65	0.00439574
	3487.75	0.00490055
	3487.85	0.00522702
	3487.95	0.0054934
	3488.05	0.00581452
	3488.15	0.00624121
	3488.25	0.00677185
	3488.35	0.00737692
	3488.45	0.00803111
	3488.55	0.00877108
	3488.65	0.00971318
	3488.75	0.0109469
	3488.85	0.0123725
	3488.95	0.0136706
	3489.05	0.0144775
	3489.15	0.0146226
	3489.25	0.0142292
	3489.35	0.0136116
	3489.45	0.0130571
	3489.55	0.0126515
	3489.65	0.0122636
	3489.75	0.0116837
	3489.85	0.0107999
	3489.95	0.00969596
	3490.05	0.00863306
	3490.15	0.00792487
	3490.25	0.00775829
	3490.35	0.00806994
	3490.45	0.00859125
	3490.55	0.00903164
	3490.65	0.00921903
	3490.75	0.00907535
	3490.85	0.00851795
	3490.95	0.00746825
	3491.05	0.00599308
	3491.15	0.0044045
	3491.25	0.00315599
	3491.35	0.00258969
	3491.45	0.00275579
	3491.55	0.00345287
	3491.65	0.00442188
	3491.75	0.00551471
	3491.85	0.0067432
	3491.95	0.00824698
	3492.05	0.0102314
	3492.15	0.0128609
	3492.25	0.0161121
	3492.35	0.019695
	3492.45	0.0231577
	3492.55	0.0261277
	3492.65	0.0284871
	3492.75	0.0303528
	3492.85	0.031938
	3492.95	0.0334491
	3493.05	0.0350385
	3493.15	0.0367204
	3493.25	0.0382609
	3493.35	0.0391876
	3493.45	0.0389955
	3493.55	0.0373985
	3493.65	0.0344182
	3493.75	0.0302836
	3493.85	0.0252896
	3493.95	0.0197328
	3494.05	0.013891
	3494.15	0.00797487
	3494.25	0.0020785
	3494.35	-0.00376521
	3494.45	-0.00941482
	3494.55	-0.0144822
	3494.65	-0.0183913
	3494.75	-0.0206321
	3494.85	-0.0210235
	3494.95	-0.0197755
	3495.05	-0.0173097
	3495.15	-0.0140087
	3495.25	-0.0101148
	3495.35	-0.00582089
	3495.45	-0.00137254
	3495.55	0.00301622
	3495.65	0.00740593
	3495.75	0.0122952
	3495.85	0.0185193
	3495.95	0.0269458
	3496.05	0.0382065
	3496.15	0.0526688
	3496.25	0.0706358
	3496.35	0.0925405
	3496.45	0.118854
	3496.55	0.149644
	3496.65	0.184069
	3496.75	0.220156
	3496.85	0.255003
	3496.95	0.285195
	3497.05	0.307222
	3497.15	0.317882
	3497.25	0.314703
	3497.35	0.296363
	3497.45	0.262936
	3497.55	0.215867
	3497.65	0.157701
	3497.75	0.0916859
	3497.85	0.0214412
	3497.95	-0.0492572
	3498.05	-0.1166
	3498.15	-0.1769
	3498.25	-0.226868
	3498.35	-0.263997
	3498.45	-0.286927
	3498.55	-0.295598
	3498.65	-0.291145
	3498.75	-0.275603
	3498.85	-0.251585
	3498.95	-0.221976
	3499.05	-0.189594
	3499.15	-0.156824
	3499.25	-0.125383
	3499.35	-0.0963329
	3499.45	-0.0702817
	3499.55	-0.0475963
	3499.65	-0.0285115
	3499.75	-0.0131139
	3499.85	-0.00126198
	3499.95	0.00744918
	3500.05	0.0136063
	3500.15	0.0178146
	3500.25	0.0205483
	3500.35	0.0220695
	3500.45	0.0224303
	3500.55	0.0215662
	3500.65	0.0194436
	3500.75	0.0161532
	3500.85	0.0118853
	3500.95	0.00685901
	3501.05	0.00132745
	3501.15	-0.00433504
	3501.25	-0.00959131
	3501.35	-0.0138687
	3501.45	-0.0168139
	3501.55	-0.0184725
	3501.65	-0.0192112
	3501.75	-0.0194249
	3501.85	-0.0192773
	3501.95	-0.018691
	3502.05	-0.0175542
	3502.15	-0.0159057
	3502.25	-0.0139264
	3502.35	-0.0117997
	3502.45	-0.00962242
	3502.55	-0.00744718
	3502.65	-0.00537298
	3502.75	-0.00357205
	3502.85	-0.00221876
	3502.95	-0.00137343
	3503.05	-0.00090363
	3503.15	-0.000502825
	3503.25	0.000186823
	3503.35	0.00139931
	3503.45	0.00311309
	3503.55	0.00505526
	3503.65	0.00685532
	3503.75	0.00824505
	3503.85	0.00915942
	3503.95	0.00969106
	3504.05	0.00998485
	3504.15	0.0101779
	3504.25	0.0103919
	3504.35	0.0107157
	3504.45	0.0111564
	3504.55	0.0116023
	3504.65	0.0118505
	3504.75	0.0116993
	3504.85	0.0110637
	3504.95	0.0100452
	3505.05	0.0088914
	3505.15	0.00784815
	3505.25	0.00701156
	3505.35	0.00628467
	3505.45	0.00543706
	3505.55	0.00419999
	3505.65	0.00237936
	3505.75	-7.95241e-06
	3505.85	-0.00265447
	3505.95	-0.00505876
	3506.05	-0.00678062
	3506.15	-0.00766385
	3506.25	-0.00785254
	3506.35	-0.00761575
	3506.45	-0.00713986
	3506.55	-0.00643262
	3506.65	-0.0053826
	3506.75	-0.00391239
	3506.85	-0.00209355
	3506.95	-0.000120714
	3507.05	0.00181604
	3507.15	0.00361592
	3507.25	0.00523275
	3507.35	0.00659555
	3507.45	0.00760581
	3507.55	0.008243
	3507.65	0.00868878
	3507.75	0.00933173
	3507.85	0.0105941
	3507.95	0.0126952
	3508.05	0.0155614
	3508.15	0.0189641
	3508.25	0.0227332
	3508.35	0.0268262
	3508.45	0.0312123
	3508.55	0.0357305
	3508.65	0.0400701
	3508.75	0.0438612
	3508.85	0.0467725
	3508.95	0.0485758
	3509.05	0.049192
	3509.15	0.0486958
	3509.25	0.0472266
	3509.35	0.04484
	3509.45	0.0414233
	3509.55	0.0367701
	3509.65	0.0307791
	3509.75	0.0236346
	3509.85	0.0158348
	3509.95	0.00805697
	3510.05	0.000970586
	3510.15	-0.00489286
	3510.25	-0.00919515
	3510.35	-0.0117895
	3510.45	-0.0126456
	3510.55	-0.01171
	3510.65	-0.00879935
	3510.75	-0.00362355
	3510.85	0.00412037
	3510.95	0.014747
	3511.05	0.0287165
	3511.15	0.0467181
	3511.25	0.0694874
	3511.35	0.0973841
	3511.45	0.129996
	3511.55	0.166012
	3511.65	0.203383
	3511.75	0.239598
	3511.85	0.271904
	3511.95	0.29745
	3512.05	0.313458
	3512.15	0.317521
	3512.25	0.30798
	3512.35	0.284183
	3512.45	0.246523
	3512.55	0.196343
	3512.65	0.135887
	3512.75	0.0682937
	3512.85	-0.00248736
	3512.95	-0.0720281
	3513.05	-0.13597
	3513.15	-0.190604
	3513.25	-0.233276
	3513.35	-0.262529
	3513.45	-0.278056
	3513.55	-0.280582
	3513.65	-0.271729
	3513.75	-0.253799
	3513.85	-0.229447
	3513.95	-0.201323
	3514.05	-0.171802
	3514.15	-0.142823
	3514.25	-0.115799
	3514.35	-0.0915831
	3514.45	-0.0705155
	3514.55	-0.0525834
	3514.65	-0.0376133
	3514.75	-0.0253957
	3514.85	-0.0156751
	3514.95	-0.00806171
	3515.05	-0.00200949
	3515.15	0.00304921
	3515.25	0.00751255
	3515.35	0.0115494
	3515.45	0.0152111
	3515.55	0.0185585
	3515.65	0.0216659
	3515.75	0.0245446
	3515.85	0.0271068
	3515.95	0.0291923
	3516.05	0.030604
	3516.15	0.0311355
	3516.25	0.0306182
	3516.35	0.0289708
	3516.45	0.0261987
	3516.55	0.022348
	3516.65	0.0175043
	3516.75	0.011879
	3516.85	0.00588112
	3516.95	1.90497e-05
	3517.05	-0.00534036
	3517.15	-0.0101136
	3517.25	-0.0143796
	3517.35	-0.0181411
	3517.45	-0.0212367
	3517.55	-0.023441
	3517.65	-0.0245597
	3517.75	-0.0244282
	3517.85	-0.022939
	3517.95	-0.02018
	3518.05	-0.0165284
	3518.15	-0.0125103
	3518.25	-0.00851093
	3518.35	-0.00462375
	3518.45	-0.000783433
	3518.55	0.00298396
	3518.65	0.00644796
	3518.75	0.00927331
	3518.85	0.0112166
	3518.95	0.0122684
	3519.05	0.0126519
	3519.15	0.0126725
	3519.25	0.0125034
	3519.35	0.0120645
	3519.45	0.0111085
	3519.55	0.00946666
	3519.65	0.00725821
	3519.75	0.00488059
	3519.85	0.00278975
	3519.95	0.00125598
	3520.05	0.000278706
	3520.15	-0.000320769
	3520.25	-0.000745237
	3520.35	-0.00111576
	3520.45	-0.00144212
	3520.55	-0.00165252
	3520.65	-0.00166166
	3520.75	-0.00144536
	3520.85	-0.00107086
	3520.95	-0.000645214
	3521.05	-0.000208616
	3521.15	0.000326525
	3521.25	0.00109853
	3521.35	0.00212278
	3521.45	0.00319747
	3521.55	0.00401596
	3521.65	0.00440268
	3521.75	0.00445587
	3521.85	0.00447305
	3521.95	0.00474255
	3522.05	0.00539085
	3522.15	0.00638568
	3522.25	0.00761673
	3522.35	0.00892239
	3522.45	0.0100747
	3522.55	0.0108571
	3522.65	0.0112423
	3522.75	0.0114625
	3522.85	0.0118203
	3522.95	0.0124052
	3523.05	0.0130215
	3523.15	0.0133843
	3523.25	0.0133469
	3523.35	0.012953
	3523.45	0.0123425
	3523.55	0.0116456
	3523.65	0.010922
	3523.75	0.0101385
	3523.85	0.00921237
	3523.95	0.00813818
	3524.05	0.00710829
	3524.15	0.00647598
	3524.25	0.00653604
	3524.35	0.00728776
	3524.45	0.00837723
	3524.55	0.00926814
	3524.65	0.00953207
	3524.75	0.00908772
	3524.85	0.00824393
	3524.95	0.00751321
	3525.05	0.00732956
	3525.15	0.00788176
	3525.25	0.00915587
	3525.35	0.0110874
	3525.45	0.0136635
	3525.55	0.0169217
	3525.65	0.0209164
	3525.75	0.0257501
	3525.85	0.0316797
	3525.95	0.0391976
	3526.05	0.0489552
	3526.15	0.061499
	3526.25	0.0769608
	3526.35	0.0948862
	3526.45	0.114268
	3526.55	0.133696
	3526.65	0.151507
	3526.75	0.165913
	3526.85	0.175144
	3526.95	0.177661
	3527.05	0.172398
	3527.15	0.158958
	3527.25	0.137675
	3527.35	0.109505
	3527.45	0.0758476
	3527.55	0.0384132
	3527.65	-0.000758153
	3527.75	-0.0392527
	3527.85	-0.0744347
	3527.95	-0.103881
	3528.05	-0.125884
	3528.15	-0.139714
	3528.25	-0.145541
	3528.35	-0.14417
	3528.45	-0.136782
	3528.55	-0.124769
	3528.65	-0.109629
	3528.75	-0.0928703
	3528.85	-0.0758806
	3528.95	-0.0598077
	3529.05	-0.0454878
	3529.15	-0.0334021
	3529.25	-0.0236122
	3529.35	-0.0157398
	3529.45	-0.00912792
	3529.55	-0.00318591
	3529.65	0.00228901
	3529.75	0.00705037
	3529.85	0.0106498
	3529.95	0.0128123
	3530.05	0.013671
	3530.15	0.0137126
	3530.25	0.0135029
	3530.35	0.0133972
	3530.45	0.0134152
	3530.55	0.0133438
	3530.65	0.0129926
	3530.75	0.0124327
	3530.85	0.0120483
	3530.95	0.012363
	3531.05	0.013766
	3531.15	0.0163272
	3531.25	0.0198074
	3531.35	0.0238039
	3531.45	0.0278703
	3531.55	0.0315322
	3531.65	0.034306
	3531.75	0.0358624
	3531.85	0.0362655
	3531.95	0.0360156
	3532.05	0.0357319
	3532.15	0.0356689
	3532.25	0.035472
	3532.35	0.0343998
	3532.45	0.0318315
	3532.55	0.0276384
	3532.65	0.0221595
	3532.75	0.0159152
	3532.85	0.00937892
	3532.95	0.00294654
	3533.05	-0.00302111
	3533.15	-0.00821753
	3533.25	-0.012447
	3533.35	-0.015644
	3533.45	-0.0178574
	3533.55	-0.019228
	3533.65	-0.0199436
	3533.75	-0.0201544
	3533.85	-0.0198922
	3533.95	-0.0190654
	3534.05	-0.0175477
	3534.15	-0.0153007
	3534.25	-0.01245
	3534.35	-0.00926895
	3534.45	-0.00608494
	3534.55	-0.0031702
	3534.65	-0.00069079
	3534.75	0.00125867
	3534.85	0.00260191
	3534.95	0.00330811
	3535.05	0.00348589
	3535.15	0.00340759
	3535.25	0.00339027
	3535.35	0.00364074
	3535.45	0.00420599
	3535.55	0.00502567
	3535.65	0.00599258
	3535.75	0.00698557
	3535.85	0.00789704
	3535.95	0.00865085
	3536.05	0.0091967
	3536.15	0.00951316
	3536.25	0.00965096
	3536.35	0.00976385
	3536.45	0.0100358
	3536.55	0.0105201
	3536.65	0.0110498
	3536.75	0.0113433
	3536.85	0.0112229
	3536.95	0.0107308
	3537.05	0.0100542
	3537.15	0.00938274
	3537.25	0.00884965
	3537.35	0.00855157
	3537.45	0.00854329
	3537.55	0.00878282
	3537.65	0.00911714
	3537.75	0.00937465
	3537.85	0.0094926
	3537.95	0.00954148
	3538.05	0.00961538
	3538.15	0.00971431
	3538.25	0.00975212
	3538.35	0.00966709
	3538.45	0.00948679
	3538.55	0.00926445
	3538.65	0.00897818
	3538.75	0.00853974
	3538.85	0.00791811
	3538.95	0.00722806
	3539.05	0.00667186
	3539.15	0.00639894
	3539.25	0.00642814
	3539.35	0.00667859
	3539.45	0.00704154
	3539.55	0.00743699
	3539.65	0.00785946
	3539.75	0.00840473
	3539.85	0.00922536
	3539.95	0.0104038
	3540.05	0.0118353
	3540.15	0.0132419
	3540.25	0.0143277
	3540.35	0.0149467
	3540.45	0.015133
	3540.55	0.0149849
	3540.65	0.014546
	3540.75	0.01381
	3540.85	0.01282
	3540.95	0.0117228
	3541.05	0.0107073
	3541.15	0.0098876
	3541.25	0.00924206
	3541.35	0.00864651
	3541.45	0.00795435
	3541.55	0.00705281
	3541.65	0.00588129
	3541.75	0.00445978
	3541.85	0.0029511
	3541.95	0.00169091
	3542.05	0.00109955
	3542.15	0.00148906
	3542.25	0.00288176
	3542.35	0.0049523
	3542.45	0.00713138
	3542.55	0.00883908
	3542.65	0.00974631
	3542.75	0.00991207
	3542.85	0.00969476
	3542.95	0.00950148
	3543.05	0.00956834
	3543.15	0.00991313
	3543.25	0.010428
	3543.35	0.0109793
	3543.45	0.0114354
	3543.55	0.0116645
	3543.65	0.0115842
	3543.75	0.0112723
	3543.85	0.0110306
	3543.95	0.0112733
	3544.05	0.0122463
	3544.15	0.013785
	3544.25	0.0153501
	3544.35	0.0163704
	3544.45	0.0166248
	3544.55	0.0163388
	3544.65	0.0159377
	3544.75	0.0157348
	3544.85	0.0158373
	3544.95	0.0162503
	3545.05	0.0169312
	3545.15	0.0176996
	3545.25	0.018177
	3545.35	0.0179428
	3545.45	0.0168076
	3545.55	0.0149442
	3545.65	0.0127702
	3545.75	0.010726
	3545.85	0.00912327
	3545.95	0.00810133
	3546.05	0.00762964
	3546.15	0.00752837
	3546.25	0.00753699
	3546.35	0.00744328
	3546.45	0.00720301
	3546.55	0.00694452
	3546.65	0.00684309
	3546.75	0.00698306
	3546.85	0.00732694
	3546.95	0.0077762
	3547.05	0.00822929
	3547.15	0.00861087
	3547.25	0.00891405
	3547.35	0.009244
	3547.45	0.00978039
	3547.55	0.0106352
	3547.65	0.0117179
	3547.75	0.0127468
	3547.85	0.0134129
	3547.95	0.0135552
	3548.05	0.0132184
	3548.15	0.0125901
	3548.25	0.0118892
	3548.35	0.0112613
	3548.45	0.0107135
	3548.55	0.0101377
	3548.65	0.00942952
	3548.75	0.00860972
	3548.85	0.0078305
	3548.95	0.00726312
	3549.05	0.00697799
	3549.15	0.00691792
	3549.25	0.00696088
	3549.35	0.0069934
	3549.45	0.00693104
	3549.55	0.00669745
	3549.65	0.00622322
	3549.75	0.00549377
	3549.85	0.00460185
	3549.95	0.00374174
	3550.05	0.00314232
	3550.15	0.00299099
	3550.25	0.00338198
	3550.35	0.00427842
	3550.45	0.00548738
	3550.55	0.00668737
	3550.65	0.00754141
	3550.75	0.00786281
	3550.85	0.00772958
	3550.95	0.00743273
	3551.05	0.00724591
	3551.15	0.00718863
	3551.25	0.00702585
	3551.35	0.00653989
	3551.45	0.0058032
	3551.55	0.00516324
	3551.65	0.00497711
	3551.75	0.00539128
	3551.85	0.00634026
	3551.95	0.0076593
	3552.05	0.00914636
	3552.15	0.0105659
	3552.25	0.011686
	3552.35	0.0123794
	3552.45	0.0127159
	3552.55	0.0129422
	3552.65	0.0133109
	3552.75	0.013873
	3552.85	0.0144332
	3552.95	0.0147418
	3553.05	0.0147428
	3553.15	0.0146196
	3553.25	0.0145845
	3553.35	0.0146302
	3553.45	0.0144846
	3553.55	0.0138004
	3553.65	0.0124073
	3553.75	0.0104395
	3553.85	0.00828282
	3553.95	0.00639194
	3554.05	0.00507568
	3554.15	0.00435042
	3554.25	0.00394284
	3554.35	0.00345444
	3554.45	0.00259842
	3554.55	0.00136566
	3554.65	2.79953e-05
	3554.75	-0.00100454
	3554.85	-0.00139027
	3554.95	-0.00104059
	3555.05	-0.000205528
	3555.15	0.000604651
	3555.25	0.000863291
	3555.35	0.000328824
	3555.45	-0.000779981
	3555.55	-0.00187969
	3555.65	-0.00236238
	3555.75	-0.0019577
	3555.85	-0.000862012
	3555.95	0.000431684
	3556.05	0.0014491
	3556.15	0.00198228
	3556.25	0.00213483
	3556.35	0.0021509
	3556.45	0.00216029
	3556.55	0.00206716
	3556.65	0.00169219
	3556.75	0.00100442
	3556.85	0.000175975
	3556.95	-0.000588718
	3557.05	-0.00123825
	3557.15	-0.00187988
	3557.25	-0.0026301
	3557.35	-0.00346542
	3557.45	-0.00418306
	3557.55	-0.00448778
	3557.65	-0.00416
	3557.75	-0.00321149
	3557.85	-0.00191876
	3557.95	-0.000692633
	3558.05	0.000137669
	3558.15	0.000482783
	3558.25	0.000493475
	3558.35	0.00041289
	3558.45	0.000393111
	3558.55	0.000416201
	3558.65	0.000373776
	3558.75	0.000209984
	3558.85	-2.70062e-05
	3558.95	-0.000260813
	3559.05	-0.000466395
	3559.15	-0.000650353
	3559.25	-0.000799158
	3559.35	-0.000910688
	3559.45	-0.00106131
	3559.55	-0.0013571
	3559.65	-0.0017745
	3559.75	-0.00208733
	3559.85	-0.00199884
	3559.95	-0.00135589
	3560.05	-0.00024859
	3560.15	0.00105728
	3560.25	0.00226984
	3560.35	0.0032072
	3560.45	0.00386499
	3560.55	0.00439043
	3560.65	0.00497282
	3560.75	0.00570415
	3560.85	0.00649239
	3560.95	0.00710054
	3561.05	0.00730972
	3561.15	0.00709302
	3561.25	0.0066537
	3561.35	0.00629777
	3561.45	0.00625944
	3561.55	0.00660514
	3561.65	0.00722723
	3561.75	0.00787686
	3561.85	0.00823373
	3561.95	0.00804006
	3562.05	0.00725125
	3562.15	0.00608299
	3562.25	0.00489264
	3562.35	0.00397581
	3562.45	0.00343273
	3562.55	0.00319276
	3562.65	0.00315092
	3562.75	0.00329225
	3562.85	0.00371192
	3562.95	0.00452395
	3563.05	0.00572286
	3563.15	0.00710744
	3563.25	0.00835699
	3563.35	0.00921738
	3563.45	0.00961303
	3563.55	0.00956446
	3563.65	0.00903113
	3563.75	0.00790141
	3563.85	0.00616424
	3563.95	0.00406719
	3564.05	0.002079
	3564.15	0.000684909
	3564.25	0.000183518
	3564.35	0.00060141
	3564.45	0.00171597
	3564.55	0.00314186
	3564.65	0.0044798
	3564.75	0.00550907
	3564.85	0.0063053
	3564.95	0.00714515
	3565.05	0.00822358
	3565.15	0.00941133
	3565.25	0.0102825
	3565.35	0.0104126
	3565.45	0.00970853
	3565.55	0.00850643
	3565.65	0.00737293
	3565.75	0.00677109
	3565.85	0.00683875
	3565.95	0.00742082
	3566.05	0.00828374
	3566.15	0.00928963
	3566.25	0.0103733
	3566.35	0.0113997
	3566.45	0.0121207
	3566.55	0.0123162
	3566.65	0.0119656
	3566.75	0.0112558
	3566.85	0.0104293
	3566.95	0.00964803
	3567.05	0.00898494
	3567.15	0.0084944
	3567.25	0.00824544
	3567.35	0.00826913
	3567.45	0.00847299
	3567.55	0.00861771
	3567.65	0.00840952
	3567.75	0.00767007
	3567.85	0.00647555
	3567.95	0.00515614
	3568.05	0.00412163
	3568.15	0.00360643
	3568.25	0.00352241
	3568.35	0.00355366
	3568.45	0.00342794
	3568.55	0.00313423
	3568.65	0.00290796
	3568.75	0.00302665
	3568.85	0.00361253
	3568.95	0.00457969
	3569.05	0.00570901
	3569.15	0.00676746
	3569.25	0.00760841
	3569.35	0.00819854
	3569.45	0.00854402
	3569.55	0.00859353
	3569.65	0.00826377
	3569.75	0.00760992
	3569.85	0.00695436
	3569.95	0.00677201
	3570.05	0.00737694
	3570.15	0.0086821
	3570.25	0.0102371
	3570.35	0.0114781
	3570.45	0.0119742
	3570.55	0.0115532
	3570.65	0.0103359
	3570.75	0.00871573
	3570.85	0.00724803
	3570.95	0.00641995
	3571.05	0.00640358
	3571.15	0.00698903
	3571.25	0.00778273
	3571.35	0.00850774
	3571.45	0.00914059
	3571.55	0.00979976
	3571.65	0.0105493
	3571.75	0.011317
	3571.85	0.0119542
	3571.95	0.0123233
	3572.05	0.0123379
	3572.15	0.0119991
	3572.25	0.0114728
	3572.35	0.0111184
	3572.45	0.0113385
	3572.55	0.0123013
	3572.65	0.0137906
	3572.75	0.0153528
	3572.85	0.0166169
	3572.95	0.0174952
	3573.05	0.0181218
	3573.15	0.0186405
	3573.25	0.0190537
	3573.35	0.0192449
	3573.45	0.0191235
	3573.55	0.0187428
	3573.65	0.0182834
	3573.75	0.0179278
	3573.85	0.0177414
	3573.95	0.017643
	3574.05	0.0174629
	3574.15	0.0170438
	3574.25	0.0163364
	3574.35	0.0154411
	3574.45	0.0145747
	3574.55	0.0140024
	3574.65	0.0139788
	3574.75	0.0146712
	3574.85	0.016029
	3574.95	0.017673
	3575.05	0.0189523
	3575.15	0.0192072
	3575.25	0.0180783
	3575.35	0.0156645
	3575.45	0.0124699
	3575.55	0.00920931
	3575.65	0.00655992
	3575.75	0.00494248
	3575.85	0.00442723
	3575.95	0.00480093
	3576.05	0.00569928
	3576.15	0.00668813
	3576.25	0.00732276
	3576.35	0.00729981
	3576.45	0.00666757
	3576.55	0.00587387
	3576.65	0.00550982
	3576.75	0.00590517
	3576.85	0.00689455
	3576.95	0.00792479
	3577.05	0.00839596
	3577.15	0.00799003
	3577.25	0.00679668
	3577.35	0.00519533
	3577.45	0.00360543
	3577.55	0.0022956
	3577.65	0.00136754
	3577.75	0.000846451
	3577.85	0.000716596
	3577.95	0.000857787
	3578.05	0.00101438
	3578.15	0.000920444
	3578.25	0.000510042
	3578.35	9.45236e-06
	3578.45	-0.000184495
	3578.55	0.000274007
	3578.65	0.00152929
	3578.75	0.00349766
	3578.85	0.00591874
	3578.95	0.00844542
	3579.05	0.0107477
	3579.15	0.012586
	3579.25	0.0138236
	3579.35	0.0144045
	3579.45	0.0143393
	3579.55	0.0137122
	3579.65	0.0126874
	3579.75	0.0114843
	3579.85	0.0103159
	3579.95	0.00932489
	3580.05	0.00856716
	3580.15	0.00804066
	3580.25	0.00771204
	3580.35	0.00752268
	3580.45	0.00740791
	3580.55	0.00734679
	3580.65	0.00739915
	3580.75	0.00767976
	3580.85	0.00827807
	3580.95	0.00917598
	3581.05	0.0102068
	3581.15	0.01108
	3581.25	0.0114872
	3581.35	0.0112597
	3581.45	0.0104677
	3581.55	0.00936513
	3581.65	0.00821749
	3581.75	0.00716996
	3581.85	0.0062534
	3581.95	0.00546829
	3582.05	0.0048381
	3582.15	0.0044115
	3582.25	0.00426066
	3582.35	0.00448783
	3582.45	0.0051987
	3582.55	0.00642045
	3582.65	0.00800717
	3582.75	0.00961756
	3582.85	0.0108334
	3582.95	0.0113912
	3583.05	0.0113563
	3583.15	0.0110405
	3583.25	0.0106883
	3583.35	0.0102279
	3583.45	0.00936108
	3583.55	0.00791012
	3583.65	0.00607224
	3583.75	0.00435503
	3583.85	0.00329284
	3583.95	0.00318295
	3584.05	0.00397694
	3584.15	0.00533951
	3584.25	0.00684178
	3584.35	0.00819685
	3584.45	0.00937555
	3584.55	0.0105057
	3584.65	0.0116603
	3584.75	0.0127486
	3584.85	0.0135899
	3584.95	0.0140486
	3585.05	0.0140888
	3585.15	0.0137589
	3585.25	0.0132008
	3585.35	0.0126725
	3585.45	0.012472
	3585.55	0.0127454
	3585.65	0.0133453
	3585.75	0.0139051
	3585.85	0.0140783
	3585.95	0.0137325
	3586.05	0.0129787
	3586.15	0.0120859
	3586.25	0.0113552
	3586.35	0.010969
	3586.45	0.0108664
	3586.55	0.0107636
	3586.65	0.0103546
	3586.75	0.009557
	3586.85	0.00860916
	3586.95	0.00795169
	3587.05	0.00797427
	3587.15	0.00877964
	3587.25	0.0101025
	3587.35	0.0114449
	3587.45	0.0123576
	3587.55	0.0126788
	3587.65	0.0125558
	3587.75	0.012265
	3587.85	0.0120209
	3587.95	0.0119251
	3588.05	0.0120099
	3588.15	0.0122477
	3588.25	0.0125185
	3588.35	0.0126177
	3588.45	0.0123178
	3588.55	0.0114374
	3588.65	0.0099214
	3588.75	0.00795336
	3588.85	0.00599544
	3588.95	0.00460987
	3589.05	0.00412354
	3589.15	0.0044379
	3589.25	0.00517973
	3589.35	0.00601385
	3589.45	0.00677771
	3589.55	0.00736866
	3589.65	0.00763781
	3589.75	0.00749044
	3589.85	0.00707756
	3589.95	0.0068175
	3590.05	0.00715086
	3590.15	0.00818703
	3590.25	0.00952235
	3590.35	0.0104244
	3590.45	0.0103017
	3590.55	0.00910461
	3590.65	0.00732521
	3590.75	0.00562771
	3590.85	0.00445881
	3590.95	0.00392614
	3591.05	0.00392335
	3591.15	0.00429741
	3591.25	0.00492413
	3591.35	0.00570511
	3591.45	0.00655657
	3591.55	0.00742035
	3591.65	0.00826607
	3591.75	0.00904484
	3591.85	0.00962724
	3591.95	0.00982692
	3592.05	0.00954733
	3592.15	0.00891989
	3592.25	0.00825218
	3592.35	0.00779937
	3592.45	0.00759625
	3592.55	0.0075344
	3592.65	0.00757654
	3592.75	0.00783502
	3592.85	0.00841476
	3592.95	0.00921074
	3593.05	0.00990253
	3593.15	0.0101638
	3593.25	0.00988659
	3593.35	0.00923875
	3593.45	0.00854747
	3593.55	0.00812087
	3593.65	0.00810485
	3593.75	0.00843373
	3593.85	0.00890885
	3593.95	0.0093653
	3594.05	0.00979149
	3594.15	0.0102937
	3594.25	0.010956
	3594.35	0.0117378
	3594.45	0.0124689
	3594.55	0.0128974
	3594.65	0.0127631
	3594.75	0.0119237
	3594.85	0.0104977
	3594.95	0.00887211
	3595.05	0.00750097
	3595.15	0.00665036
	3595.25	0.00632887
	3595.35	0.00642476
	3595.45	0.00684192
	3595.55	0.00749565
	3595.65	0.00825646
	3595.75	0.00897248
	3595.85	0.00954773
	3595.95	0.00997584
	3596.05	0.0103139
	3596.15	0.0106499
	3596.25	0.0110727
	3596.35	0.0116154
	3596.45	0.0122004
	3596.55	0.0126564
	3596.65	0.0128196
	3596.75	0.0126326
	3596.85	0.0121672
	3596.95	0.0115741
	3597.05	0.0110044
	3597.15	0.0105201
	3597.25	0.0100269
	3597.35	0.00932052
	3597.45	0.00828572
	3597.55	0.00709709
	3597.65	0.00618185
	3597.75	0.00591539
	3597.85	0.00632006
	3597.95	0.00705521
	3598.05	0.00768665
	3598.15	0.00796288
	3598.25	0.00788275
	3598.35	0.007587
	3598.45	0.0072374
	3598.55	0.00696653
	3598.65	0.0068559
	3598.75	0.00689481
	3598.85	0.0069539
	3598.95	0.00683795
	3599.05	0.00640992
	3599.15	0.0056936
	3599.25	0.0048696
	3599.35	0.00417558
	3599.45	0.00380527
	3599.55	0.00388139
	3599.65	0.0044786
	3599.75	0.00561597
	3599.85	0.00720408
	3599.95	0.00902991
	3600.05	0.0108415
	3600.15	0.0124631
	3600.25	0.0138138
	3600.35	0.0148212
	3600.45	0.0153677
	3600.55	0.0153738
	3600.65	0.0149311
	3600.75	0.0142972
	3600.85	0.0137072
	3600.95	0.0131912
	3601.05	0.0126062
	3601.15	0.0118628
	3601.25	0.0111073
	3601.35	0.0106679
	3601.45	0.0108083
	3601.55	0.0115049
	3601.65	0.0124258
	3601.75	0.0131252
	3601.85	0.0133137
	3601.95	0.0130122
	3602.05	0.0124722
	3602.15	0.0119279
	3602.25	0.0114017
	3602.35	0.0107346
	3602.45	0.00978958
	3602.55	0.00861454
	3602.65	0.00742586
	3602.75	0.0064712
	3602.85	0.00590845
	3602.95	0.00576868
	3603.05	0.00597974
	3603.15	0.00640591
	3603.25	0.00688125
	3603.35	0.00723614
	3603.45	0.00732773
	3603.55	0.00707946
	3603.65	0.00651256
	3603.75	0.00574342
	3603.85	0.00494839
	3603.95	0.00432288
	3604.05	0.00403901
	3604.15	0.00418245
	3604.25	0.00469452
	3604.35	0.00539949
	3604.45	0.00613421
	3604.55	0.00685697
	3604.65	0.00759904
	3604.75	0.00830161
	3604.85	0.00874092
	3604.95	0.00866623
	3605.05	0.00803336
	3605.15	0.00708951
	3605.25	0.00619758
	3605.35	0.00554075
	3605.45	0.00496849
	3605.55	0.00412589
	3605.65	0.00276309
	3605.75	0.000965752
	3605.85	-0.000880794
	3605.95	-0.00234489
	3606.05	-0.00319012
	3606.15	-0.00342106
	3606.25	-0.00315169
	3606.35	-0.00245868
	3606.45	-0.00135253
	3606.55	0.000132108
	3606.65	0.00183643
	3606.75	0.00348444
	3606.85	0.00480922
	3606.95	0.00568694
	3607.05	0.00615982
	3607.15	0.00635207
	3607.25	0.00638578
	3607.35	0.00636926
	3607.45	0.00642395
	3607.55	0.00668044
	3607.65	0.0072256
	3607.75	0.00803386
	3607.85	0.00893382
	3607.95	0.00966868
	3608.05	0.010063
	3608.15	0.0101754
	3608.25	0.0102527
	3608.35	0.0104922
	3608.45	0.0108737
	3608.55	0.0112657
	3608.65	0.0116397
	3608.75	0.0120854
	3608.85	0.0126086
	3608.95	0.0130058
	3609.05	0.0129878
	3609.15	0.0124078
	3609.25	0.0113671
	3609.35	0.0101522
	3609.45	0.00908613
	3609.55	0.00837973
	3609.65	0.00805
	3609.75	0.00795452
	3609.85	0.00791591
	3609.95	0.00782954
	3610.05	0.00767081
	3610.15	0.00742623
	3610.25	0.00704288
	3610.35	0.00645017
	3610.45	0.00561818
	3610.55	0.00459576
	3610.65	0.00352954
	3610.75	0.00269207
	3610.85	0.00248172
	3610.95	0.00330541
	3611.05	0.0053413
	3611.15	0.00833498
	3611.25	0.0116124
	3611.35	0.0143372
	3611.45	0.0158623
	3611.55	0.0159847
	3611.65	0.0149897
	3611.75	0.0134749
	3611.85	0.0120451
	3611.95	0.0110463
	3612.05	0.0104909
	3612.15	0.0101946
	3612.25	0.00998639
	3612.35	0.00982057
	3612.45	0.00973422
	3612.55	0.00974327
	3612.65	0.00979537
	3612.75	0.00979963
	3612.85	0.00967356
	3612.95	0.0093772
	3613.05	0.00894827
	3613.15	0.00851499
	3613.25	0.00823469
	3613.35	0.00818966
	3613.45	0.00835231
	3613.55	0.00865671
	3613.65	0.00908123
	3613.75	0.00965131
	3613.85	0.0103851
	3613.95	0.0112508
	3614.05	0.0121628
	3614.15	0.0130092
[truncated: 2 more rows]

## Sheet: Fig_3c
Fig3c_Comparison of the nuclease-mimicking activity of Ga droplets with and without sonication before incubation with the ssDNA TR-reporter.
Time (min)	Control			Ga dropelts_no sonication			Ga droplets_sonicated			Control_water_sonicated
0	1.06048	0.992867	0.946648	0.927817	0.992011	0.972325	0.963766	1.02882	0.98602	1.052	0.984924	0.939075
15	1.01009	0.973447	1.01646	21.8504	16.6034	20.7148	19.8736	20.9645	21.6638	1.00201	0.965659	1.00833
30	1.0136	0.984894	1.00151	29.0096	27.3272	31.9382	38.4036	43.8396	41.6737	1.00549	0.977015	0.993499
45	0.962293	1.02195	1.01575	36.9358	34.3227	39.6102	52.4352	59.9906	53.4631	0.954595	1.01378	1.00763
60	0.987275	1.04341	0.969311	42.0602	38.7923	46.5335	61.5144	66.8324	66.2347	0.979377	1.03507	0.961557
75	0.989003	1.02639	0.984604	41.7532	41.429	47.1629	71.296	74.3347	72.2516	0.98248	1.02175	0.97177
90	0.990403	1.02999	0.979607	42.6926	41.3672	47.5998	78.2143	78.3592	80.6513	0.988674	1.00079	0.986535
120	0.996647	1.00886	0.994491	44.4895	42.1586	51.6673	86.8781	93.4821	89.911	0.990403	1.02999	0.979607
150	1.03503	0.976648	0.988324	43.0156	45.9802	50.8916	88.1572	91.5342	97.928	0.996647	1.00886	0.994491

[truncated: 89 more sheets: Fig_3e, Fig_3f, Fig_3d, Fig_3g, Fig_3h, Fig_4a, Fig_4b, Fig_4c, Fig_4d, Fig_5b, Fig_5c, Fig_5d, Fig_5e, Fig_5f, Fig_5f_inset, Fig_5g, Fig_6b, Fig_6c, Fig_6d, Fig_6e …]
